# Supplementary material for: Long short-term memory (LSTM) recurrent neural network for muscle activity detection
Source: J Neuroeng Rehabil. 2021 Oct 21;18:153. doi: 10.1186/s12984-021-00945-w (PMC8532313; doi:10.1186/s12984-021-00945-w)
Supplement: Supplementary file 1 — Additional file 1. Detectors’ performance on real data. Performance of the three tested approaches in terms of overall classification accuracy, precision, recall, F1 score, and Jaccard similarity index, divided by sample population and muscle acquired. Figure S1. Sample populations. Figure S2. Muscles. [file 12984_2021_945_MOESM1_ESM.xlsx]

## Sheet: REAL DATA
			Accuracy			Precision			Recall			F1 score			Jaccard			SNR
			TKEO	Stat	LSTM	TKEO	Stat	LSTM	TKEO	Stat	LSTM	TKEO	Stat	LSTM	TKEO	Stat	LSTM
HEALTHY	1	TA	0.552644	0.939635	0.947122	0.532518	0.930108	0.943636	1	0.953168	0.953168	0.694959	0.941497	0.948378	0.532518	0.88946	0.901825	23.1
	1	TA	0.620038	0.905482	0.961248	0.620038	0.898852	0.963801	1	0.95503	0.974085	0.765461	0.92609	0.968916	0.620038	0.862354	0.939706	23.3051
	1	TA	0.621118	0.930244	0.993311	0.604686	0.895478	0.995045	1	0.995878	0.993405	0.75365	0.943013	0.994224	0.604686	0.892171	0.988515	21.5872
	1	TA	0.723394	0.503047	0.995312	0.723394	1	1	1	0.313027	0.993519	0.839499	0.476802	0.996749	0.723394	0.313027	0.993519	24.1026
	1	TA	0.557756	0.954267	0.954738	0.547573	0.976125	0.990548	0.994709	0.93739	0.924162	0.706324	0.956365	0.956204	0.545983	0.916379	0.916084	23.2936
	1	LGS	0.853065	0.671502	0.979878	0.800258	1	0.966641	0.99679	0.436597	1	0.887777	0.607821	0.983037	0.798201	0.436597	0.966641	16.0719
	1	LGS	0.776465	0.760397	0.985822	0.726254	1	0.995902	0.992742	0.591129	0.979839	0.838842	0.743031	0.987805	0.722418	0.591129	0.975904	14.2763
	1	LGS	0.888677	0.572384	0.985189	0.867299	1	0.982022	0.971927	0.320941	0.994689	0.916637	0.485928	0.988315	0.846103	0.320941	0.9769	16.3702
	1	LGS	0.849977	0.660572	0.918894	0.784844	1	0.870412	0.998279	0.376936	1	0.878788	0.5475	0.930717	0.783784	0.376936	0.870412	14.3395
	1	LGS	0.793494	0.865629	0.909005	0.723458	0.943983	0.995816	0.997371	0.797546	0.834356	0.838615	0.864608	0.907964	0.722081	0.761506	0.831441	20.4801
	1	RF	0.957417	0.600374	0.874591	0.958904	1	0.98924	0.98652	0.476716	0.844975	0.972516	0.645643	0.911434	0.946502	0.476716	0.83728	17.2334
	1	RF	0.816635	0.784499	0.916824	0.710804	1	0.858685	0.964719	0.497244	0.964719	0.818522	0.664212	0.908619	0.692795	0.497244	0.83254	14.0886
	1	RF	0.819398	0.956522	0.947922	0.69761	0.985115	0.881134	0.939356	0.90099	1	0.800633	0.941176	0.936812	0.667546	0.888889	0.881134	14.9934
	1	RF	0.750586	0.713549	0.925457	0.678881	0.653898	0.901235	0.953227	0.910196	0.956034	0.792996	0.761048	0.927826	0.656995	0.614268	0.865368	12.9593
	1	RF	0.820368	0.958039	0.947195	0.728688	0.967112	0.917137	0.98497	0.942886	0.975952	0.837665	0.954845	0.945631	0.720674	0.913592	0.896869	13.3408
	1	LH	0.692092	0.894244	0.966776	0.509434	0.780368	1	0.988287	0.931186	0.896047	0.672311	0.849132	0.945174	0.506377	0.737819	0.896047	13.6032
	1	LH	0.819471	0.958412	0.939981	0.720789	0.968951	0.984936	0.985477	0.938797	0.881743	0.832603	0.953635	0.930487	0.713213	0.91138	0.87001	16.7369
	1	LH	0.851887	0.792164	0.946966	0.72973	0.658019	0.882911	1	1	1	0.84375	0.793741	0.937815	0.72973	0.658019	0.882911	16.5269
	1	LH	0.757618	0.865917	0.909048	0.64943	0.974164	1	0.938462	0.704396	0.786813	0.76764	0.817602	0.880689	0.622903	0.691478	0.786813	14.3841
	1	LH	0.84677	0.921264	0.92645	0.716573	0.982812	0.992175	0.969427	0.801274	0.807643	0.824039	0.882807	0.890449	0.700737	0.790201	0.802532	14.9703
	2	TA	0.746546	0.828966	0.954264	0.720294	0.991254	0.996106	1	0.744526	0.933577	0.837408	0.850354	0.963828	0.720294	0.739666	0.930182	21.1967
	2	TA	0.535561	0.857757	0.997136	0.452394	0.729583	0.99875	0.998756	1	0.993781	0.622722	0.843652	0.996259	0.45214	0.729583	0.992547	20.1691
	2	TA	0.55684	0.925819	0.897881	0.502971	0.994904	0.99045	1	0.838883	0.779807	0.669303	0.910256	0.872596	0.502971	0.835294	0.773987	20.7957
	2	TA	0.635885	0.884689	0.820096	0.615073	0.993921	0.995283	1	0.806743	0.694079	0.761666	0.890604	0.817829	0.615073	0.802782	0.691803	19.7953
	2	TA	0.558643	0.853038	0.861517	0.541585	0.796421	0.99035	1	0.96477	0.741644	0.702634	0.872549	0.84814	0.541585	0.773913	0.736323	20.6362
	2	LGS	0.418294	0.850881	0.989519	0.350532	0.677984	1	1	1	0.966616	0.519102	0.808093	0.983025	0.350532	0.677984	0.966616	19.9512
	2	LGS	0.370883	0.798568	0.982339	0.300425	0.572874	0.994393	1	1	0.939929	0.462041	0.728443	0.966394	0.300425	0.572874	0.934974	20.8393
	2	LGS	0.490366	0.991811	0.973507	0.375074	1	0.994881	1	0.973228	0.91811	0.545533	0.986433	0.954955	0.375074	0.973228	0.913793	18.2483
	2	LGS	0.488517	0.770813	0.921053	0.427117	0.624608	1	1	1	0.792974	0.598573	0.768934	0.884535	0.427117	0.624608	0.792974	19.548
	2	LGS	0.521432	0.89496	0.927932	0.45552	0.792171	1	1	1	0.82	0.62592	0.884035	0.901099	0.45552	0.792171	0.82	20.3804
	2	RF	0.976656	0.871367	0.887566	1	0.767059	1	0.93232	0.900552	0.674033	0.964975	0.828463	0.805281	0.93232	0.707158	0.674033	15.2723
	2	RF	0.947494	0.905489	0.895943	1	0.847253	1	0.86747	0.928916	0.737349	0.929032	0.886207	0.848821	0.86747	0.795666	0.737349	14.4088
	2	RF	0.932081	0.965318	0.822736	0.881041	1	1	0.940476	0.904762	0.513228	0.909789	0.95	0.678322	0.834507	0.904762	0.513228	13.5884
	2	RF	0.958373	0.699043	0.950718	0.913223	0.522171	0.994915	0.965066	0.994178	0.85444	0.938429	0.684712	0.919342	0.884	0.520579	0.850725	14.0641
	2	RF	0.917098	0.851625	0.847857	0.90268	1	1	0.85676	0.578313	0.567604	0.879121	0.732824	0.724167	0.784314	0.578313	0.567604	13.2061
	2	LH	0.68747	0.885183	0.817056	0.605756	0.948466	0.994949	0.93107	0.795267	0.608025	0.733982	0.865137	0.754789	0.579757	0.762327	0.606154	13.2754
	2	LH	0.824344	0.958473	0.976611	0.559466	0.897275	0.974943	0.98927	0.918455	0.918455	0.714729	0.907741	0.945856	0.556092	0.831068	0.897275	16.4802
	2	LH	0.848748	0.873796	0.818882	0.742775	0.757979	1	0.790769	0.876923	0.421538	0.766021	0.813124	0.593074	0.620773	0.685096	0.421538	14.4881
	2	LH	0.62201	0.915789	0.917225	0.495743	0.850642	0.968944	0.97426	0.938224	0.803089	0.657118	0.892289	0.878255	0.489334	0.805525	0.782936	14.1972
	2	LH	0.818653	0.966086	0.97268	0.64513	0.972308	0.986068	0.975219	0.921283	0.928571	0.776553	0.946108	0.956456	0.634725	0.897727	0.916547	14.0968
	3	TA	0.657372	0.634981	0.99324	0.616152	1	0.993088	0.997692	0.335385	0.994615	0.761821	0.502304	0.993851	0.615275	0.335385	0.987777	14.9528
	3	TA	0.659402	0.941026	0.97265	0.5625	0.992214	1	0.994135	0.871945	0.937439	0.718474	0.9282	0.967709	0.560639	0.866019	0.937439	16.6889
	3	TA	0.562634	0.920479	0.96537	0.512428	1	1	0.997209	0.826977	0.924651	0.676981	0.905295	0.960851	0.511695	0.826977	0.924651	15.7164
	3	TA	0.62585	0.849915	0.946003	0.55646	1	0.935657	0.99274	0.679673	0.950091	0.713168	0.809292	0.942819	0.554205	0.679673	0.891823	12.3593
	3	TA	0.706655	0.883425	0.988131	0.662698	0.99447	0.995495	0.991098	0.800445	0.98368	0.794293	0.886971	0.989552	0.658777	0.796898	0.979321	11.7893
	3	LGS	0.795522	0.928179	0.997043	0.557991	0.809257	0.995082	1	0.944354	0.993453	0.716295	0.871601	0.994267	0.557991	0.772423	0.988599	23.3032
	3	LGS	0.729487	0.702137	0.99188	0.597328	0.573961	0.980167	1	1	1	0.747909	0.72932	0.989984	0.597328	0.573961	0.980167	19.7644
	3	LGS	0.768277	0.660966	0.988884	0.558632	0.463827	1	1	1	0.962099	0.716823	0.633718	0.980684	0.558632	0.463827	0.962099	23.0721
	3	LGS	0.705782	0.96301	0.963861	0.482183	0.994681	0.987805	0.986047	0.869767	0.87907	0.647658	0.92804	0.930271	0.478916	0.865741	0.869632	23.3028
	3	LGS	0.838915	0.679525	0.962272	0.632821	0.458065	0.902047	0.965571	1	0.965571	0.76456	0.628319	0.932729	0.618857	0.458065	0.873938	24.1118
	3	RF	0.985636	0.728771	0.975496	0.999181	0.661214	0.997502	0.973663	1	0.956105	0.986257	0.796061	0.976365	0.972887	0.661214	0.953822	22.7569
	3	RF	0.889316	0.945726	0.98547	0.794444	0.890877	0.980139	1	0.995005	0.986014	0.885449	0.940066	0.983068	0.794444	0.88691	0.966699	18.6421
	3	RF	0.914066	0.926464	0.873878	0.886552	0.9179	0.982744	0.983734	0.964639	0.805516	0.932618	0.94069	0.885348	0.873744	0.888021	0.794282	18.926
	3	RF	0.929847	0.740646	0.934949	0.90784	1	0.995861	0.977054	0.548483	0.890452	0.941176	0.708413	0.940211	0.888889	0.548483	0.887168	23.4086
	3	RF	0.935142	0.762187	0.906316	0.933977	0.986919	0.986513	0.942323	0.551584	0.831844	0.938132	0.70766	0.9026	0.883473	0.547581	0.82249	20.1151
	3	LH	0.814956	0.821715	0.753274	1	0.976489	1	0.732601	0.760684	0.643468	0.845666	0.855182	0.783061	0.732601	0.747002	0.643468	15.0421
	3	LH	0.985043	0.798291	0.882479	0.955923	0.596899	0.722574	0.995696	0.994261	0.982783	0.975404	0.745963	0.832827	0.951989	0.59485	0.713542	14.4716
	3	LH	0.944421	0.828559	0.890124	0.988868	0.963314	0.98944	0.900338	0.6875	0.791385	0.942529	0.802366	0.879399	0.891304	0.669959	0.784757	18.8282
	3	LH	0.958333	0.920918	0.951956	0.982924	0.910553	0.914339	0.918245	0.90329	0.979063	0.949485	0.906907	0.945595	0.903827	0.82967	0.896804	15.3507
	3	LH	0.856719	0.697753	0.773209	0.905122	0.969745	0.737918	0.827322	0.467383	0.914045	0.864475	0.630761	0.816592	0.761299	0.460666	0.690035	11.7425
	4	TA	0.905832	0.40824	0.950241	0.901676	1	1	1	0.314746	0.942379	0.948296	0.478794	0.970335	0.901676	0.314746	0.942379	17.482
	4	TA	0.903692	0.143927	0.990904	0.903692	1	1	1	0.0526939	0.989935	0.94941	0.100112	0.994942	0.903692	0.0526939	0.989935	18.5943
	4	TA	0.894287	0.191671	0.970635	0.892351	1	0.966993	0.994946	0.0435881	0.999368	0.94086	0.0835351	0.982914	0.888325	0.0435881	0.966402	15.2243
	4	TA	0.956875	0.26687	0.931507	0.957182	1	1	0.996614	0.184537	0.923815	0.9765	0.311577	0.960399	0.954079	0.184537	0.923815	18.5376
	4	TA	0.906542	0.436656	0.817757	0.906542	1	1	1	0.37858	0.798969	0.95098	0.549231	0.888252	0.906542	0.37858	0.798969	21.2179
	4	LGS	0.797218	0.965222	0.856608	0.665194	0.923645	1	1	0.996016	0.64409	0.798939	0.958466	0.783522	0.665194	0.920245	0.64409	16.6445
	4	LGS	0.836276	0.905297	0.948101	0.777992	1	0.900919	0.913832	0.79932	1	0.840459	0.888469	0.947877	0.72482	0.79932	0.900919	14.8761
	4	LGS	0.729311	0.70315	0.634277	0.686644	1	0.751953	0.850477	0.410392	0.408271	0.759829	0.581955	0.52921	0.612681	0.410392	0.359813	14.3488
	4	LGS	0.86555	0.91933	0.964485	0.813447	0.889452	0.94589	0.926645	0.946063	0.980583	0.866364	0.916884	0.962924	0.764235	0.846525	0.928498	15.2633
	4	LGS	0.773105	0.861371	0.80945	0.622907	1	0.801382	0.98743	0.627095	0.648045	0.763911	0.770815	0.716602	0.618007	0.627095	0.558363	16.2387
	4	RF	0.932584	0.550562	0.971643	0.936971	1	0.952166	0.944076	0.203791	1	0.94051	0.338583	0.975497	0.887701	0.203791	0.952166	18.7684
	4	RF	0.94382	0.807919	0.929909	1	1	0.977273	0.904284	0.672744	0.90155	0.949737	0.80436	0.937885	0.904284	0.672744	0.883036	22.0463
	4	RF	0.90016	0.737854	0.878804	0.965432	0.991677	1	0.889985	0.632777	0.827769	0.926174	0.77258	0.90577	0.8625	0.629434	0.827769	22.3115
	4	RF	0.929985	0.952308	0.911213	1	0.981645	0.983504	0.901849	0.950925	0.890469	0.948392	0.96604	0.934677	0.901849	0.934312	0.877365	21.2625
	4	RF	0.910177	0.73053	0.933541	1	1	0.999338	0.894254	0.682763	0.922372	0.944176	0.811478	0.959313	0.894254	0.682763	0.921808	18.8391
	4	LH	0.924559	0.817549	0.832531	0.907076	0.798419	0.832625	0.970803	0.921533	0.894161	0.937858	0.85557	0.862297	0.882988	0.747594	0.757927	17.727
	4	LH	0.964687	0.716961	0.956126	1	0.99359	0.995662	0.954577	0.640055	0.947694	0.976761	0.778568	0.971086	0.954577	0.637423	0.943797	23.2102
	4	LH	0.928991	0.848905	0.914042	0.916234	0.995923	0.999088	0.984076	0.777866	0.872611	0.948944	0.873491	0.931577	0.902849	0.775397	0.871917	23.9299
	4	LH	0.950279	0.714866	0.938102	0.953753	0.993348	0.995529	0.980028	0.61708	0.92011	0.966712	0.761257	0.956335	0.935569	0.61454	0.916324	23.6536
	4	LH	0.936656	0.610592	0.977674	0.957026	1	0.985626	0.959644	0.487004	0.984952	0.958333	0.655014	0.985289	0.92	0.487004	0.971005	23.7211
	5	TA	0.525243	0.869384	0.911533	0.509335	0.79049	0.986622	1	1	0.831767	0.674913	0.882988	0.902601	0.509335	0.79049	0.822491	18.9618
	5	TA	0.59347	0.800984	0.876118	0.581106	0.769485	1	1	0.92387	0.780333	0.735063	0.83964	0.876615	0.581106	0.723602	0.780333	17.4405
	5	TA	0.467445	0.950157	0.933992	0.447858	0.986286	0.996346	1	0.897089	0.850312	0.61865	0.939575	0.917555	0.447858	0.886037	0.847668	19.3925
	5	TA	0.791667	0.785461	0.680408	0.784305	0.91866	0.946655	1	0.786425	0.612639	0.879115	0.847415	0.743872	0.784305	0.73523	0.592195	15.5552
	5	TA	0.67205	0.751009	0.895469	0.651252	1	1	0.994849	0.591611	0.82855	0.787191	0.743412	0.906237	0.649064	0.591611	0.82855	16.4377
	5	LGS	0.382121	0.840204	0.943029	0.330321	0.68347	1	1	0.886018	0.81307	0.496604	0.771674	0.896899	0.330321	0.628233	0.81307	15.3612
	5	LGS	0.451252	0.758945	0.928444	0.247385	0.42963	0.722022	0.990148	1	0.985222	0.395864	0.601036	0.833333	0.246777	0.42963	0.714286	14.673
	5	LGS	0.535249	0.919623	0.922766	0.411263	0.98227	0.996396	1	0.766252	0.764869	0.58283	0.860917	0.865415	0.411263	0.755798	0.762759	15.5232
	5	LGS	0.356826	0.947695	0.941489	0.260449	0.86055	0.862333	1	0.917808	0.882583	0.413263	0.888258	0.87234	0.260449	0.798978	0.773585	19.8567
	5	LGS	0.447286	0.933603	0.945267	0.325301	0.840979	0.975806	1	0.925926	0.814815	0.490909	0.88141	0.888073	0.325301	0.787966	0.79868	16.7539
	5	RF	0.95924	0.49421	0.936082	0.956629	1	1	1	0.437403	0.928903	0.977834	0.608602	0.963141	0.956629	0.437403	0.928903	18.9822
	5	RF	0.960197	0.279517	0.650268	0.959091	1	0.988705	0.995805	0.155218	0.596749	0.977103	0.268724	0.744277	0.955231	0.155218	0.592708	18.5308
	5	RF	0.937584	0.381679	0.890885	0.93276	1	0.998759	0.996759	0.256078	0.8698	0.963698	0.407742	0.92983	0.92994	0.256078	0.868861	17.6043
	5	RF	0.996454	0.624113	0.5625	1	1	1	0.995872	0.562436	0.490712	0.997932	0.719947	0.658359	0.995872	0.562436	0.490712	19.3515
	5	RF	0.779722	0.640197	0.911171	0.781636	1	0.944523	0.917127	0.446133	0.917127	0.843978	0.617001	0.930624	0.730071	0.446133	0.870249	15.0044
	5	LH	0.778601	0.835109	0.738768	0.718608	0.975543	0.931579	0.899621	0.679924	0.502841	0.798991	0.801339	0.653137	0.665266	0.668529	0.484932	9.69497
	5	LH	0.810376	0.682916	0.821556	0.748041	0.98556	1	0.995188	0.437851	0.680032	0.854095	0.60633	0.809547	0.745345	0.43506	0.680032	10.5586
	5	LH	0.892232	0.633139	0.775932	0.832863	1	1	0.997466	0.309966	0.578547	0.907763	0.473243	0.733012	0.831105	0.309966	0.578547	9.08765
	5	LH	0.693262	0.777039	0.87633	0.504714	0.593346	0.936475	0.987234	0.910638	0.648227	0.667946	0.718523	0.766136	0.501441	0.560699	0.620924	15.6635
	5	LH	0.792732	0.882459	0.973082	0.664488	0.935915	0.949527	1	0.76612	0.986885	0.798429	0.842548	0.967846	0.664488	0.727934	0.937695	13.8019
	6	TA	0.673604	0.881218	0.938071	0.673604	0.927956	0.98008	1	0.892992	0.926903	0.804974	0.910138	0.95275	0.673604	0.835095	0.909763	21.6042
	6	TA	0.542448	0.94077	0.988154	0.527282	1	1	1	0.883946	0.976789	0.690484	0.938398	0.988258	0.527282	0.883946	0.976789	19.8562
	6	TA	0.565383	0.908702	0.954826	0.55086	0.954057	0.958036	1	0.870651	0.957181	0.710393	0.910448	0.957608	0.55086	0.835616	0.918664	21.945
	6	TA	0.56505	0.797888	0.961594	0.56505	0.737437	1	1	0.997451	0.932031	0.722086	0.84796	0.96482	0.56505	0.73605	0.932031	21.3104
	6	TA	0.526471	0.517647	0.956863	0.526471	1	0.971319	1	0.0837989	0.945996	0.689788	0.154639	0.958491	0.526471	0.0837989	0.92029	21.3645
	6	LGS	0.846193	0.829442	0.756853	0.766023	0.99848	0.866953	1	0.662298	0.610887	0.867512	0.796364	0.716736	0.766023	0.661631	0.558525	16.1236
	6	LGS	0.765054	0.831194	0.981737	0.628705	0.939394	0.994852	1	0.615385	0.959057	0.772031	0.743628	0.976627	0.628705	0.591885	0.954321	17.9894
	6	LGS	0.905849	0.845934	0.912506	0.832907	0.874286	0.981818	0.997957	0.78141	0.827375	0.907993	0.825243	0.898004	0.831489	0.702479	0.814889	17.9881
	6	LGS	0.800288	0.836774	0.950072	0.662479	0.727451	0.955729	0.983831	0.922886	0.912935	0.791792	0.813596	0.933842	0.655344	0.685767	0.875895	17.9574
	6	LGS	0.810294	0.987745	0.980882	0.57971	0.963303	0.997972	0.981132	0.990566	0.928302	0.728802	0.976744	0.961877	0.573319	0.954545	0.926554	18.1418
	6	RF	0.671066	0.954822	0.91269	0.620831	0.986974	0.957775	1	0.928369	0.876532	0.766065	0.956775	0.915354	0.620831	0.917132	0.84392	20.2693
	6	RF	0.780355	0.854393	0.938302	0.689895	0.794242	0.927794	1	0.947475	0.947475	0.816495	0.864118	0.937531	0.689895	0.760746	0.882408	15.9426
	6	RF	0.635758	0.860675	0.770328	0.597478	0.994145	0.874142	1	0.746702	0.671944	0.748026	0.852838	0.759821	0.597478	0.743433	0.61267	18.242
	6	RF	0.575612	0.832933	0.922228	0.537657	1	0.994292	1	0.661479	0.847276	0.69932	0.796253	0.914916	0.537657	0.661479	0.843175	17.0389
	6	RF	0.534314	0.712255	0.986765	0.468383	0.587781	0.96875	1	1	1	0.637957	0.74038	0.984127	0.468383	0.587781	0.96875	19.643
	6	LH	0.913198	0.993909	0.912183	0.824948	0.986267	0.981308	0.994943	0.998736	0.79646	0.902006	0.992462	0.879274	0.821503	0.985037	0.784558	22.2308
	6	LH	0.907206	0.981737	0.998519	0.815109	0.956927	0.996364	0.997567	1	1	0.897155	0.977989	0.998179	0.813492	0.956927	0.996364	20.1181
	6	LH	0.914408	0.94389	0.989539	0.835577	0.993506	0.994226	0.989749	0.871298	0.980638	0.906152	0.928398	0.987385	0.828408	0.866365	0.975085	23.8014
	6	LH	0.908785	0.951032	0.80989	0.827743	0.997546	0.996161	1	0.890471	0.568456	0.905754	0.940972	0.723849	0.827743	0.888525	0.567213	16.4373
	6	LH	0.855392	0.908824	0.998039	0.755997	0.830909	1	1	1	0.995624	0.861046	0.907646	0.997807	0.755997	0.830909	0.995624	19.1528
	7	TA	0.653018	0.805249	0.931234	0.634433	0.998706	0.999013	0.99387	0.676007	0.886165	0.77448	0.806266	0.939211	0.63196	0.675416	0.885389	16.5469
	7	TA	0.528896	0.78999	0.97678	0.482133	1	0.989064	1	0.521176	0.957647	0.650593	0.685228	0.973102	0.482133	0.521176	0.947614	21.2996
	7	TA	0.548104	0.89593	0.922757	0.548104	0.89801	0.969557	1	0.913924	0.88692	0.708097	0.905897	0.926399	0.548104	0.827982	0.86289	19.3851
	7	TA	0.496702	0.849822	0.893455	0.478444	0.864608	0.901376	1	0.8	0.863736	0.647226	0.83105	0.882155	0.478444	0.710938	0.789157	19.0399
	7	TA	0.48451	0.980701	0.953784	0.48451	0.998911	1	1	0.961216	0.904612	0.652754	0.979701	0.949917	0.48451	0.960209	0.904612	20.5897
	7	LGS	0.341207	0.984252	0.980052	0.341207	0.955882	0.947368	1	1	0.996923	0.508806	0.977444	0.971514	0.341207	0.955882	0.944606	26.4851
	7	LGS	0.449432	0.893189	0.909185	0.43154	0.833887	0.945225	1	0.92963	0.830864	0.602903	0.879159	0.884363	0.43154	0.784375	0.792697	23.5967
	7	LGS	0.442183	0.740518	0.969473	0.442183	1	0.977468	1	0.41318	0.952929	0.613214	0.584752	0.965042	0.442183	0.41318	0.932446	17.0387
	7	LGS	0.476408	0.943176	0.986809	0.476408	0.981374	0.974039	1	0.897764	0.998935	0.645361	0.937709	0.98633	0.476408	0.882723	0.973029	24.4154
	7	LGS	0.367191	0.974099	0.94515	0.367191	0.994118	0.870036	1	0.934993	1	0.537147	0.963649	0.930502	0.367191	0.929849	0.870036	23.2917
	7	RF	0.7979	0.770604	0.95853	0.738983	1	0.932421	1	0.599083	1	0.849903	0.749283	0.965029	0.738983	0.599083	0.932421	17.0343
	7	RF	0.674407	0.48194	0.970588	0.657065	1	0.971358	1	0.169562	0.981803	0.793047	0.289958	0.976553	0.657065	0.169562	0.95418	18.1033
	7	RF	0.798797	0.649399	0.991674	0.778061	0.9987	0.99736	1	0.503607	0.99082	0.875179	0.669573	0.994079	0.778061	0.503277	0.988228	19.6157
	7	RF	0.761542	0.625063	0.588534	0.761542	1	0.984551	1	0.507662	0.467022	0.864631	0.673442	0.633529	0.761542	0.507662	0.463624	18.6435
	7	RF	0.698324	0.886745	0.852717	0.676471	0.930685	0.982759	1	0.886473	0.780193	0.807018	0.908041	0.869838	0.676471	0.831571	0.769658	17.8934
	7	LH	0.730184	0.872441	0.911286	0.701336	1	1	1	0.798674	0.859983	0.824454	0.88807	0.924722	0.701336	0.798674	0.859983	22.6694
	7	LH	0.566047	0.868421	0.937049	0.525127	0.78481	0.93913	1	1	0.929032	0.688634	0.879433	0.934054	0.525127	0.78481	0.876268	21.0166
	7	LH	0.640148	0.890379	0.875116	0.508539	0.879679	0.768305	0.998758	0.817391	0.951553	0.673931	0.847392	0.850166	0.508217	0.735196	0.739382	16.9538
	7	LH	0.592593	0.952308	0.872653	0.592593	0.925515	0.99675	1	1	0.787671	0.744186	0.961317	0.879962	0.592593	0.925515	0.785653	22.2307
	7	LH	0.610462	0.953276	0.956831	0.598008	0.928163	0.994382	1	0.996494	0.930762	0.748442	0.961116	0.961521	0.598008	0.925142	0.925894	19.8735
	8	TA	0.534673	0.91407	0.934171	0.462877	1	0.927017	1	0.785714	0.907268	0.632831	0.88	0.917036	0.462877	0.785714	0.846784	19.7522
	8	TA	0.620758	0.966552	0.915888	0.546471	0.977802	0.850277	1	0.948332	0.990312	0.706733	0.962842	0.914968	0.546471	0.928346	0.843263	18.1957
	8	TA	0.607692	0.71641	0.915897	0.535323	0.614365	0.985115	0.99773	1	0.826334	0.69679	0.761123	0.898765	0.534672	0.614365	0.816143	21.2341
	8	TA	0.575199	0.913845	0.974104	0.527424	0.871306	0.949102	1	0.960084	0.99895	0.690606	0.913543	0.973388	0.527424	0.840846	0.948156	20.7451
	8	TA	0.625125	0.902903	0.972973	0.552569	0.826631	1	1	1	0.941622	0.711812	0.905088	0.969933	0.552569	0.826631	0.941622	22.0878
	8	LGS	0.793467	0.864824	0.979899	0.674532	0.75884	0.998753	0.986905	0.996429	0.953571	0.801353	0.861554	0.975639	0.668548	0.756781	0.952438	18.4729
	8	LGS	0.824889	0.949336	0.970487	0.713229	1	0.986858	0.992	0.882286	0.944	0.829828	0.937462	0.964953	0.70915	0.882286	0.93228	18.0207
	8	LGS	0.836923	0.867179	0.839487	0.710798	1	0.772837	0.986962	0.662321	0.838331	0.826419	0.796863	0.804253	0.704186	0.662321	0.672594	16.477
	8	LGS	0.829183	0.803785	0.938745	0.730558	1	0.883191	1	0.576344	1	0.844303	0.731241	0.937973	0.730558	0.576344	0.883191	14.9472
	8	LGS	0.805806	0.856356	0.86987	0.702751	0.759777	0.962085	0.937278	0.96568	0.72071	0.803245	0.850443	0.824087	0.671186	0.739801	0.700806	15.9856
	8	RF	0.69598	0.719598	0.717588	0.626098	1	0.64181	0.991063	0.445879	1	0.767397	0.616758	0.781832	0.622583	0.445879	0.64181	7.15444
	8	RF	0.852927	0.553861	0.780128	0.830843	1	0.832294	0.98862	0.354908	0.854196	0.902891	0.523885	0.843103	0.822972	0.354908	0.728762	8.26513
	8	RF	0.806667	0.646667	0.718462	0.729264	1	0.636905	0.967809	0.284528	1	0.831772	0.443007	0.778182	0.711994	0.284528	0.636905	10.2933
	8	RF	0.669821	0.825199	0.576195	0.524158	1	0.461392	0.982167	0.518519	1	0.683532	0.682927	0.631442	0.519217	0.518519	0.461392	9.55915
	8	RF	0.918919	0.506006	0.921421	0.90625	1	0.906044	0.996037	0.348085	1	0.949025	0.516414	0.950706	0.902994	0.348085	0.906044	10.2861
	8	LH	0.549749	0.924121	0.61809	0.479675	0.883087	0.520807	1	0.941889	1	0.648352	0.911541	0.684909	0.479675	0.83746	0.520807	14.5928
	8	LH	0.782587	0.607969	0.8121	0.740153	1	0.777006	1	0.366958	0.976966	0.850676	0.536897	0.865588	0.740153	0.366958	0.763027	14.9292
	8	LH	0.638974	0.770769	0.831282	0.552448	0.67438	0.725376	1	0.93901	1	0.711712	0.784993	0.840832	0.552448	0.646081	0.725376	14.7812
	8	LH	0.578685	0.763446	0.8999	0.524452	1	0.822751	1	0.49089	1	0.688053	0.658519	0.902758	0.524452	0.49089	0.822751	14.1215
	8	LH	0.543544	0.689189	0.897397	0.462633	1	0.793138	0.992366	0.209924	1	0.631068	0.347003	0.884637	0.460993	0.209924	0.793138	13.3513
NPH	9	TA	0.388583	0.878955	0.910248	0.376144	0.844466	0.911854	0.995345	0.824022	0.837989	0.545965	0.834119	0.873362	0.375483	0.715441	0.775194	22.7141
	9	TA	0.34402	0.913184	0.902017	0.34402	0.858434	0.80573	1	0.895288	0.942408	0.511927	0.876474	0.868726	0.34402	0.780109	0.767918	19.4719
	9	TA	0.348568	0.618008	0.965894	0.348568	0.472595	0.913824	1	0.82681	0.996086	0.516945	0.601423	0.953184	0.348568	0.430025	0.910555	22.0463
	9	TA	0.509016	0.844037	0.916798	0.49887	0.78587	0.95014	1	0.935922	0.875728	0.665661	0.854357	0.911418	0.49887	0.745745	0.837252	22.3694
	9	TA	0.615791	0.617303	0.763884	0.606272	0.984238	0.714742	1	0.358876	1	0.754881	0.525971	0.833644	0.606272	0.356825	0.714742	16.7171
	9	LGS	0.0801238	0.651651	0.928473	0.0801238	0.186998	0.528345	1	1	1	0.14836	0.315078	0.691395	0.0801238	0.186998	0.528345	12.1621
	9	LGS	0.056196	0.975865	0.747478	0.056196	1	0.18203	1	0.570513	1	0.106412	0.726531	0.307996	0.056196	0.570513	0.18203	18.8702
	9	LGS	0.143588	0.885402	0.915075	0.143588	0.929293	0.638264	1	0.218527	0.942993	0.251118	0.353846	0.761266	0.143588	0.214953	0.614551	12.8386
	9	LGS	0.123695	0.988611	0.965517	0.0988939	1	0.736077	1	0.881579	1	0.179988	0.937063	0.847978	0.0988939	0.881579	0.736077	14.4855
	9	LGS	0.0955799	0.681904	0.814507	0.0955799	0.23105	0.340054	1	1	1	0.174483	0.375371	0.507523	0.0955799	0.23105	0.340054	17.6032
	9	RF	0.711829	0.463893	0.828061	0.698994	1	0.993179	1	0.198869	0.748201	0.822833	0.331762	0.853458	0.698994	0.198869	0.744376	18.0359
	9	RF	0.745677	0.48415	0.988833	0.718051	1	0.984641	1	0.20356	0.998331	0.83589	0.338262	0.991439	0.718051	0.20356	0.983023	18.7585
	9	RF	0.607435	0.89427	0.996248	0.579313	0.836412	0.998101	1	1	0.994953	0.733626	0.91092	0.996524	0.579313	0.836412	0.993073	16.3836
	9	RF	0.689655	0.909522	0.853844	0.689655	0.983657	0.994246	1	0.883486	0.792661	0.816327	0.930884	0.882083	0.689655	0.870705	0.789041	17.9352
	9	RF	0.701171	0.962221	0.941821	0.673276	0.982346	0.99004	1	0.955828	0.914724	0.80474	0.968905	0.950893	0.673276	0.939686	0.906383	19.9835
	9	LH	0.766162	0.68088	0.996217	0.686202	0.615735	0.992657	1	1	1	0.813903	0.762173	0.996315	0.686202	0.615735	0.992657	19.3789
	9	LH	0.699207	0.929035	0.78134	0.699207	0.939074	1	1	0.960845	0.687275	0.822981	0.949834	0.814656	0.699207	0.904462	0.687275	21.4708
	9	LH	0.826398	0.994202	0.915757	0.769302	0.993421	1	0.992202	0.996401	0.85183	0.866649	0.994909	0.919987	0.764679	0.989869	0.85183	18.4629
	9	LH	0.62069	0.896868	0.947801	0.612851	0.99125	0.985434	1	0.835616	0.926765	0.75996	0.906804	0.9552	0.612851	0.829498	0.914241	20.8424
	9	LH	0.671326	0.757839	0.954666	0.632291	1	1	1	0.571524	0.919786	0.774728	0.72735	0.958217	0.632291	0.571524	0.919786	23.5591
	10	TA	0.51905	0.740475	0.980726	0.51905	0.666667	0.964197	1	1	1	0.683387	0.8	0.981772	0.51905	0.666667	0.964197	20.227
	10	TA	0.748071	0.251929	0.955969	0.748071	NaN	0.944413	1	0	1	0.855882	NaN	0.971412	0.748071	0	0.944413	22.3478
	10	TA	0.591589	0.743458	0.893925	0.591589	0.993122	0.847957	1	0.5703	1	0.743394	0.724536	0.917724	0.591589	0.568057	0.847957	20.6578
	10	TA	0.490126	0.824955	0.894524	0.490126	0.738451	0.848091	1	0.995421	0.956044	0.657831	0.847894	0.898838	0.490126	0.735951	0.816263	20.6709
	10	TA	0.743281	0.981928	0.924004	0.743281	0.996195	0.90724	1	0.979426	1	0.852738	0.98774	0.951364	0.743281	0.975776	0.90724	22.5344
	10	LGS	0.390856	0.946212	0.967727	0.373444	0.929104	0.927083	1	0.922222	0.988889	0.543807	0.925651	0.956989	0.373444	0.861592	0.917526	17.6368
	10	LGS	0.398094	0.862006	0.958693	0.398094	0.766017	1	1	0.940707	0.896237	0.569481	0.844422	0.94528	0.398094	0.730735	0.896237	15.8587
	10	LGS	0.375701	0.938318	0.979439	0.359036	0.944046	0.958495	0.992011	0.876165	0.984021	0.527247	0.90884	0.971091	0.358001	0.832911	0.943806	14.7502
	10	LGS	0.40754	0.665619	0.985637	0.376181	0.517945	0.976309	1	0.924623	0.983668	0.546703	0.66396	0.979975	0.376181	0.496962	0.960736	15.6905
	10	LGS	0.531974	0.865153	0.930028	0.531974	0.825361	0.995035	1	0.946864	0.872822	0.694495	0.881947	0.92993	0.531974	0.788824	0.869037	16.3831
	10	RF	0.698342	0.931869	0.990587	0.636019	0.885542	0.998274	1	1	0.983844	0.777521	0.939297	0.991006	0.636019	0.885542	0.982173	18.6166
	10	RF	0.659555	0.826146	0.883795	0.582638	0.832665	0.805405	1	0.793696	0.99618	0.736287	0.812714	0.890692	0.582638	0.684514	0.802925	13.5129
	10	RF	0.715421	0.709346	0.955607	0.655153	1	0.936678	1	0.462403	0.984443	0.791652	0.632388	0.959966	0.655153	0.462403	0.923015	16.6005
	10	RF	0.822711	0.344255	0.821813	0.814054	1	1	0.996489	0.145114	0.7677	0.89608	0.253449	0.868587	0.811725	0.145114	0.7677	20.3868
	10	RF	0.76367	0.958295	0.959222	0.716036	0.990969	0.989379	1	0.938569	0.94168	0.834523	0.964058	0.96494	0.716036	0.930609	0.932256	22.9342
	10	LH	0.647243	0.897355	0.775437	0.621088	0.849243	0.98524	1	1	0.62093	0.766261	0.918476	0.761769	0.621088	0.849243	0.615207	18.8914
	10	LH	0.650023	0.81389	0.896505	0.577766	0.739066	0.947027	1	0.945024	0.830332	0.732385	0.829451	0.884848	0.577766	0.7086	0.793478	16.0996
	10	LH	0.576168	0.725701	0.825701	0.555174	1	1	1	0.481449	0.670495	0.71397	0.64997	0.80275	0.555174	0.481449	0.670495	18.9923
	10	LH	0.616248	0.942549	0.960054	0.561538	0.994882	0.978137	1	0.887671	0.939726	0.719212	0.938224	0.958547	0.561538	0.883636	0.920394	17.191
	10	LH	0.726599	0.590361	0.864226	0.697591	1	1	1	0.350478	0.784717	0.82186	0.519042	0.879374	0.697591	0.350478	0.784717	13.8316
	11	TA	0.507851	0.848347	0.960744	0.507851	0.990888	0.977273	1	0.707893	0.94467	0.673609	0.825819	0.960695	0.507851	0.703314	0.924363	20.7657
	11	TA	0.564911	0.726669	0.963501	0.564911	0.674615	0.999216	1	0.997063	0.936123	0.721972	0.804741	0.966641	0.564911	0.673277	0.935437	23.1435
	11	TA	0.543434	0.910707	0.974141	0.543434	1	1	1	0.835688	0.952416	0.704188	0.91049	0.975628	0.543434	0.835688	0.952416	20.8737
	11	TA	0.63088	0.827769	0.963202	0.63088	0.797637	0.998726	1	0.974143	0.942874	0.773668	0.877098	0.969997	0.63088	0.781099	0.941742	19.5032
	11	TA	0.48	0.905385	0.917692	0.48	0.948122	0.976937	1	0.849359	0.848558	0.648649	0.896027	0.908233	0.48	0.811639	0.831893	20.3421
	11	LGS	0.464463	0.847521	0.831818	0.464463	0.752847	0.734161	1	1	1	0.634312	0.858999	0.846704	0.464463	0.752847	0.734161	22.0334
	11	LGS	0.520531	0.588552	0.997511	0.520531	1	0.995242	1	0.209562	1	0.68467	0.346509	0.997615	0.520531	0.209562	0.995242	24.156
	11	LGS	0.440808	0.951111	0.867475	0.440808	0.99591	0.803984	1	0.892759	0.92484	0.61189	0.941518	0.860188	0.440808	0.889498	0.754675	22.7857
	11	LGS	0.248483	0.979135	0.991654	0.248483	0.926136	0.992224	1	0.99542	0.974046	0.398055	0.959529	0.983051	0.248483	0.922207	0.966667	26.6177
	11	LGS	0.429615	0.870769	0.945769	0.429615	0.975639	0.977495	1	0.717099	0.89436	0.601022	0.826625	0.934081	0.429615	0.704485	0.876316	22.5795
	11	RF	0.807025	0.654545	0.971488	0.801867	1	1	1	0.557672	0.963492	0.89004	0.716033	0.981407	0.801867	0.557672	0.963492	19.1268
	11	RF	0.831605	0.348403	0.995852	0.826718	1	0.998448	1	0.188952	0.996386	0.90514	0.317846	0.997416	0.826718	0.188952	0.994845	19.9633
	11	RF	0.841212	0.350303	0.988687	0.836862	1	0.995513	1	0.202381	0.990575	0.911186	0.336634	0.993038	0.836862	0.202381	0.986173	20.1925
	11	RF	0.750759	0.405918	0.998483	0.750759	1	1	1	0.208691	0.997979	0.857638	0.345318	0.998988	0.750759	0.208691	0.997979	21.613
	11	RF	0.774231	0.315769	0.991154	0.760212	1	0.992497	1	0.0440623	0.995164	0.863773	0.0844056	0.993829	0.760212	0.0440623	0.987733	18.0666
	11	LH	0.426446	0.942149	0.96405	0.426446	0.94246	0.997893	1	0.920543	0.917636	0.597914	0.931373	0.956083	0.426446	0.87156	0.915861	20.5615
	11	LH	0.502696	0.815015	0.985068	0.502696	0.731001	0.991639	1	1	0.978548	0.669059	0.844599	0.98505	0.502696	0.731001	0.97054	21.1311
	11	LH	0.551111	0.938586	0.975354	0.539577	0.927192	1	1	0.958525	0.953149	0.700942	0.942598	0.976013	0.539577	0.891429	0.953149	22.3063
	11	LH	0.391882	0.83346	0.978756	0.391882	0.701766	0.998979	1	1	0.946757	0.563096	0.82475	0.972167	0.391882	0.701766	0.945841	19.8772
	11	LH	0.436154	0.980385	0.981538	0.422758	0.979401	0.98673	0.995349	0.973023	0.968372	0.593455	0.976202	0.977465	0.421924	0.95351	0.955923	19.6799
	12	TA	0.828447	0.886792	0.942525	0.75205	0.917001	0.934704	0.952934	0.837408	0.944988	0.840658	0.875399	0.939818	0.725116	0.778409	0.886468	18.8132
	12	TA	0.753928	0.820553	0.789441	0.689614	0.980833	0.730652	0.993043	0.682319	0.968696	0.81397	0.804786	0.833001	0.686298	0.673341	0.713798	17.936
	12	TA	0.703629	0.787634	0.904234	0.702622	0.984012	0.980538	0.955193	0.689409	0.8722	0.809668	0.810778	0.923201	0.680203	0.681772	0.857357	21.0318
	12	TA	0.792587	0.843849	0.917455	0.698875	0.780488	0.866291	0.962156	0.917431	0.96961	0.80965	0.843437	0.915043	0.680178	0.729262	0.843392	19.8688
	12	TA	0.621314	0.702088	0.868857	0.46772	0.529557	0.784549	0.950459	0.986239	0.838532	0.626929	0.689103	0.810643	0.456589	0.525672	0.681581	17.3494
	12	LGS	0.743629	0.58002	0.992355	0.743629	1	0.991156	1	0.43523	0.998629	0.852967	0.606495	0.994879	0.743629	0.43523	0.98981	15.9655
	12	LGS	0.797758	0.487329	0.909844	0.791457	1	0.894886	1	0.332063	1	0.88359	0.49857	0.944528	0.791457	0.332063	0.894886	10.1257
	12	LGS	0.769052	0.230948	0.959108	0.769052	NaN	0.949512	1	0	1	0.869451	NaN	0.974102	0.769052	0	0.949512	12.8667
	12	LGS	0.71131	0.526786	0.964286	0.71131	1	0.952191	1	0.334728	1	0.831304	0.501567	0.97551	0.71131	0.334728	0.952191	14.4234
	12	LGS	0.771054	0.718608	0.88351	0.771054	0.998972	0.86875	1	0.63571	1	0.870729	0.776978	0.929766	0.771054	0.635294	0.86875	10.2588
	12	RF	0.351814	0.718433	0.815965	0.324766	0.52544	0.631422	1	1	0.984171	0.490299	0.688903	0.769287	0.324766	0.52544	0.625074	23.4954
	12	RF	0.507542	0.875236	0.940918	0.507542	0.832424	0.969099	1	0.944272	0.912693	0.673338	0.884827	0.940051	0.507542	0.793444	0.886883	24.9591
	12	RF	0.525874	0.960349	0.958669	0.525874	0.929887	0.927133	1	1	1	0.689275	0.96367	0.962189	0.525874	0.929887	0.927133	26.0221
	12	RF	0.428496	0.948212	0.942429	0.407468	0.893811	0.899249	1	0.985284	0.961204	0.579009	0.937321	0.929195	0.407468	0.882036	0.867754	25.205
	12	RF	0.539619	0.884214	0.920147	0.539619	0.831412	0.883257	1	0.985202	0.981787	0.700977	0.901797	0.929919	0.539619	0.821157	0.869018	21.9255
	12	LH	0.841219	0.891147	0.97852	0.832797	0.936457	0.995872	0.908317	0.871242	0.966934	0.868919	0.902673	0.98119	0.76822	0.822611	0.963074	19.0092
	12	LH	0.826838	0.810497	0.932747	0.748702	0.714489	0.876235	0.9556	1	0.999337	0.839592	0.833471	0.933746	0.723532	0.714489	0.875726	19.7221
	12	LH	0.74496	0.968078	0.877016	0.730946	0.991013	0.995327	1	0.962658	0.826382	0.844563	0.97663	0.903021	0.730946	0.954327	0.823188	23.0197
	12	LH	0.610673	0.886961	0.924553	0.548888	0.826978	0.944803	1	0.962819	0.892897	0.708751	0.889744	0.918117	0.548888	0.801386	0.848629	18.5979
	12	LH	0.642506	0.874693	0.94656	0.612525	0.818182	0.995232	0.996187	1	0.909586	0.758606	0.9	0.950484	0.611093	0.818182	0.90564	19.5345
	13	TA	0.704031	0.686704	0.893564	0.686444	0.993724	0.994182	0.998907	0.519126	0.840437	0.81371	0.681981	0.910868	0.685929	0.517429	0.836324	16.7021
	13	TA	0.670927	0.876819	0.976571	0.660191	0.995232	0.975342	1	0.811216	0.98834	0.795319	0.893851	0.981798	0.660191	0.808075	0.964247	16.2435
	13	TA	0.728662	0.829625	0.937894	0.716615	0.995533	1	1	0.755082	0.909487	0.834916	0.858794	0.952598	0.716615	0.752533	0.909487	16.1111
	13	TA	0.882149	0.590295	0.865165	0.879475	1	1	1	0.523579	0.843208	0.935873	0.687302	0.914935	0.879475	0.523579	0.843208	17.3454
	13	TA	0.667441	0.77929	0.819781	0.667441	0.957201	0.996617	1	0.700646	0.732471	0.800557	0.809073	0.844368	0.667441	0.679364	0.730655	16.1351
	13	LGS	0.393211	0.860325	0.98727	0.393211	1	0.968641	1	0.644784	1	0.564467	0.784035	0.984071	0.393211	0.644784	0.968641	14.8447
	13	LGS	0.415335	0.793397	0.972311	0.415335	1	0.99278	1	0.502564	0.940171	0.586907	0.668942	0.965759	0.415335	0.502564	0.933786	13.0115
	13	LGS	0.257057	0.780139	0.957821	0.241695	0.522349	0.972581	1	0.835905	0.845722	0.389298	0.642934	0.904726	0.241695	0.473768	0.826027	16.9264
	13	LGS	0.439168	0.979896	0.992721	0.439168	0.956226	0.983696	1	1	1	0.610308	0.977623	0.991781	0.439168	0.956226	0.983696	15.6014
	13	LGS	0.393628	0.862927	0.942582	0.393628	0.802662	0.89294	1	0.86425	0.970489	0.564896	0.832318	0.930101	0.393628	0.712796	0.869335	14.0903
	13	RF	0.609264	0.78819	0.841584	0.572864	1	0.984991	1	0.595816	0.708502	0.728435	0.746723	0.824176	0.572864	0.595816	0.700935	11.1998
	13	RF	0.550941	0.806532	0.893149	0.483884	0.685153	0.814053	1	1	0.967116	0.652186	0.813164	0.884008	0.483884	0.685153	0.792127	13.5992
	13	RF	0.569246	0.815676	0.923281	0.519252	0.852966	0.977143	0.992143	0.729286	0.855	0.681718	0.786292	0.912	0.517126	0.647843	0.838235	14.539
	13	RF	0.445754	0.583016	0.965338	0.310764	0.376684	0.928865	0.984869	1	0.933975	0.472451	0.547234	0.931413	0.309287	0.376684	0.87163	14.6729
	13	RF	0.581812	0.852307	0.853302	0.547901	0.777721	0.983081	1	0.992141	0.722986	0.707928	0.871942	0.833208	0.547901	0.772959	0.714101	12.0945
	13	LH	0.75495	0.641443	0.882249	0.710823	1	0.908657	0.999412	0.40423	0.894242	0.830769	0.575732	0.901392	0.710526	0.40423	0.820485	13.3129
	13	LH	0.736954	0.537096	0.883919	0.699025	1	0.972222	1	0.242301	0.833818	0.822854	0.390084	0.897717	0.699025	0.242301	0.814415	14.5002
	13	LH	0.723348	0.813351	0.794753	0.699531	0.923645	0.984581	0.999484	0.773994	0.69195	0.82303	0.842223	0.812727	0.699278	0.727449	0.684533	12.3708
	13	LH	0.555286	0.885269	0.961525	0.519476	0.809859	0.925901	1	0.994953	1	0.683756	0.892915	0.961525	0.519476	0.806546	0.925901	14.3503
	13	LH	0.643213	0.88085	0.984401	0.533972	0.841158	0.98366	0.995938	0.873274	0.978067	0.695208	0.856915	0.980855	0.532812	0.749651	0.96243	10.0455
	14	TA	0.476045	0.770642	0.476045	0.476045	0.784038	0.476045	1	0.715203	1	0.645028	0.74804	0.645028	0.476045	0.597496	0.476045	10.6726
	14	TA	0.232943	0.908869	0.232943	0.232943	0.99322	0.232943	1	0.612971	1	0.377866	0.758085	0.377866	0.232943	0.610417	0.232943	13.1493
	14	TA	0.752323	0.865242	0.752323	0.752323	0.974304	0.752323	1	0.843113	1	0.858658	0.903974	0.858658	0.752323	0.824773	0.752323	9.72436
	14	TA	0.512897	0.549603	0.512897	0.512897	0.705882	0.512897	1	0.208897	1	0.678033	0.322388	0.678033	0.512897	0.192171	0.512897	13.1308
	14	TA	0.33535	0.779627	0.33535	0.33535	1	0.33535	1	0.342857	1	0.502266	0.510638	0.502266	0.33535	0.342857	0.33535	8.72454
	14	LGS	0.743629	0.58002	0.992355	0.743629	1	0.991156	1	0.43523	0.998629	0.852967	0.606495	0.994879	0.743629	0.43523	0.98981	15.9655
	14	LGS	0.797758	0.487329	0.909844	0.791457	1	0.894886	1	0.332063	1	0.88359	0.49857	0.944528	0.791457	0.332063	0.894886	10.1257
	14	LGS	0.769052	0.230948	0.959108	0.769052	NaN	0.949512	1	0	1	0.869451	NaN	0.974102	0.769052	0	0.949512	12.8667
	14	LGS	0.71131	0.526786	0.964286	0.71131	1	0.952191	1	0.334728	1	0.831304	0.501567	0.97551	0.71131	0.334728	0.952191	14.4234
	14	LGS	0.771054	0.718608	0.88351	0.771054	0.998972	0.86875	1	0.63571	1	0.870729	0.776978	0.929766	0.771054	0.635294	0.86875	10.2588
	14	RF	0.761468	0.802752	0.880734	0.637808	1	0.77693	0.985276	0.525153	1	0.774349	0.688656	0.874464	0.631786	0.525153	0.77693	14.3277
	14	RF	0.619883	0.904971	0.953216	0.56327	0.837635	1	1	1	0.904573	0.72063	0.911645	0.949896	0.56327	0.837635	0.904573	19.8688
	14	RF	0.736524	0.863848	0.923327	0.724891	0.996691	1	1	0.80656	0.889558	0.840506	0.891602	0.941552	0.724891	0.804406	0.889558	17.6941
	14	RF	0.744048	0.515873	0.905258	0.723769	1	1	1	0.278107	0.858728	0.839752	0.435185	0.923995	0.723769	0.278107	0.858728	18.0854
	14	RF	0.604135	0.910741	0.898134	0.591571	1	1	1	0.844327	0.822339	0.74338	0.915594	0.90251	0.591571	0.844327	0.822339	15.7255
	14	LH	0.699286	0.400102	0.910805	0.699286	1	0.886878	1	0.142128	1	0.823035	0.248883	0.940048	0.699286	0.142128	0.886878	14.752
	14	LH	0.616472	0.927388	0.922027	0.616472	0.972081	0.887719	1	0.9083	1	0.762737	0.939109	0.94052	0.616472	0.885208	0.887719	14.7493
	14	LH	0.652416	0.855019	0.997212	0.652416	0.999086	1	1	0.77849	0.995726	0.789651	0.8751	0.997859	0.652416	0.777936	0.995726	17.132
	14	LH	0.634921	0.858631	0.94494	0.634921	0.990148	0.965737	1	0.785156	0.946875	0.776699	0.875817	0.956213	0.634921	0.77907	0.9161	18.7513
	14	LH	0.502269	0.766515	0.929904	0.502269	1	0.877533	1	0.535141	1	0.668681	0.697188	0.934772	0.502269	0.535141	0.877533	14.3462
THA	15	TA	0.63089	0.92371	0.939043	0.621839	1	1	1	0.874307	0.899569	0.766832	0.932939	0.947129	0.621839	0.874307	0.899569	20.6315
	15	TA	0.593214	0.954368	0.930577	0.538291	0.993711	0.998081	1	0.909539	0.855263	0.699856	0.949764	0.921169	0.538291	0.904334	0.853859	20.1893
	15	TA	0.582039	0.894278	0.914362	0.582039	0.996054	1	1	0.821615	0.852865	0.735808	0.900464	0.92059	0.582039	0.818949	0.852865	22.6303
	15	TA	0.471597	0.93557	0.982844	0.454331	0.909393	0.966358	1	0.948007	0.995667	0.624797	0.928299	0.980794	0.454331	0.866192	0.962312	19.5542
	15	TA	0.509608	0.734664	0.947894	0.509608	1	0.99679	1	0.479333	0.900653	0.675153	0.648039	0.946286	0.509608	0.479333	0.898048	18.0018
	15	LGS	0.347046	0.911369	0.974944	0.208522	0.659971	0.88454	1	1	0.982609	0.345086	0.79516	0.930999	0.208522	0.659971	0.870906	15.8041
	15	LGS	0.50702	0.73986	0.932917	0.419651	0.578115	0.960298	1	1	0.846827	0.591203	0.732665	0.9	0.419651	0.578115	0.818182	18.0198
	15	LGS	0.508905	0.846154	0.784767	0.495131	0.836576	1	1	0.845791	0.553108	0.662324	0.841158	0.712259	0.495131	0.725861	0.553108	7.31575
	15	LGS	0.65345	0.89249	0.963401	0.594739	0.957391	0.966114	1	0.825337	0.961769	0.745876	0.886473	0.963937	0.594739	0.796095	0.930384	16.2216
	15	LGS	0.416482	0.991131	0.973392	0.40144	0.984097	0.939448	1	0.99339	0.996223	0.572897	0.988722	0.967003	0.40144	0.977695	0.936114	14.6338
	15	RF	0.969334	0.945026	0.9454	0.966077	0.968222	0.968238	0.994589	0.959174	0.959666	0.980126	0.963677	0.963933	0.961027	0.9299	0.930377	22.3885
	15	RF	0.981669	0.389236	0.777301	1	1	1	0.976744	0.225136	0.717467	0.988235	0.367528	0.835494	0.976744	0.225136	0.717467	19.1007
	15	RF	0.873816	0.593028	0.883668	1	1	1	0.842628	0.492439	0.854915	0.914593	0.659911	0.921783	0.842628	0.492439	0.854915	14.8304
	15	RF	0.9756	0.573008	0.969119	0.991922	1	1	0.974088	0.407721	0.957166	0.982924	0.579264	0.978114	0.966422	0.407721	0.957166	16.6797
	15	RF	0.923503	0.93459	0.907982	0.998855	0.994975	0.970149	0.894872	0.913846	0.9	0.944009	0.952686	0.933759	0.893955	0.909648	0.875749	21.6234
	15	LH	0.861257	0.840688	0.848168	0.857654	1	1	0.818803	0.635897	0.652991	0.837779	0.777429	0.790072	0.720843	0.635897	0.652991	15.3061
	15	LH	0.937988	0.672387	0.98752	0.894911	1	0.976912	1	0.379616	1	0.944541	0.550321	0.988321	0.894911	0.379616	0.976912	15.9142
	15	LH	0.891626	0.889731	0.909814	0.905586	1	0.936136	0.873956	0.779043	0.879271	0.88949	0.8758	0.906813	0.800974	0.779043	0.829513	15.1589
	15	LH	0.960351	0.731986	0.961876	0.959387	1	0.992877	0.971024	0.52628	0.939353	0.965171	0.689625	0.965374	0.932686	0.52628	0.933066	12.4112
	15	LH	0.941611	0.998152	0.955285	0.90601	0.998598	0.980868	0.992297	0.997899	0.933473	0.947193	0.998249	0.956584	0.899683	0.996503	0.916781	17.8998
	16	TA	0.922862	0.128253	0.950279	0.922862	1	0.951466	1	0.0553877	0.996979	0.959884	0.104962	0.973691	0.922862	0.0553877	0.94873	25.3574
	16	TA	0.820999	0.263182	0.935245	0.820999	1	0.97835	1	0.102535	0.941972	0.901702	0.185999	0.959816	0.820999	0.102535	0.922737	26.4518
	16	TA	0.625536	0.951405	0.954264	0.625536	0.966128	0.970611	1	0.955826	0.955826	0.769637	0.960949	0.963162	0.625536	0.924834	0.928942	29.1187
	16	TA	0.617011	0.969455	0.929511	0.603984	0.98358	0.919417	1	0.963797	0.963797	0.753105	0.973588	0.941084	0.603984	0.948535	0.888724	26.3795
	16	TA	0.649243	0.900046	0.922971	0.649243	0.918881	0.93454	1	0.927966	0.94774	0.787323	0.923401	0.941094	0.649243	0.857702	0.888742	25.5039
	16	LGS	0.298792	0.909387	0.814591	0.298792	1	0.617083	1	0.696734	1	0.460107	0.821265	0.763205	0.298792	0.696734	0.617083	10.823
	16	LGS	0.27012	0.840888	0.910268	0.27012	0.62931	0.750643	1	1	1	0.425346	0.772487	0.857562	0.27012	0.62931	0.750643	12.8699
	16	LGS	0.319676	0.788947	0.963792	0.319676	0.614919	0.968504	1	0.909091	0.916542	0.484477	0.733614	0.941807	0.319676	0.579297	0.890014	12.4744
	16	LGS	0.304981	0.970395	0.797932	0.304981	0.99661	0.602432	1	0.906009	0.992296	0.467411	0.949153	0.749709	0.304981	0.903226	0.599628	13.0372
	16	LGS	0.410362	0.870702	0.931683	0.410362	0.988836	0.954878	1	0.692737	0.87486	0.581925	0.814717	0.91312	0.410362	0.687361	0.840129	13.5924
	16	RF	0.894052	0.505112	0.937268	0.866432	1	0.957766	1	0.279919	0.950642	0.928437	0.437401	0.954191	0.866432	0.279919	0.912395	17.4155
	16	RF	0.826549	0.942183	0.995375	0.758065	1	0.991561	1	0.893617	1	0.862385	0.94382	0.995763	0.758065	0.893617	0.991561	15.9327
	16	RF	0.951882	0.543116	0.923297	0.949382	1	0.910006	0.990786	0.410934	1	0.969642	0.582499	0.952883	0.941074	0.410934	0.910006	20.9879
	16	RF	0.93938	0.299812	0.988252	0.958359	1	0.984653	0.961347	0.0710723	1	0.959851	0.132712	0.992267	0.922801	0.0710723	0.984653	18.7477
	16	RF	0.908299	0.927556	0.863824	0.919259	0.908297	0.968	0.94683	0.992502	0.824813	0.932841	0.948534	0.890688	0.874135	0.902107	0.80292	18.9718
	16	LH	0.763011	0.641729	0.829926	0.730625	1	1	0.99563	0.438456	0.73343	0.842787	0.60962	0.846218	0.72829	0.438456	0.73343	21.0753
	16	LH	0.726179	0.86309	0.995837	0.656812	0.792862	0.995591	1	1	0.99647	0.792862	0.884465	0.99603	0.656812	0.792862	0.992091	21.8561
	16	LH	0.798475	0.938542	0.90424	0.722706	0.894002	0.992231	0.991728	1	0.821691	0.83611	0.944035	0.898944	0.718375	0.894002	0.816438	21.3873
	16	LH	0.789944	0.808741	0.969925	0.706885	0.725926	0.953488	1	1	0.988868	0.828275	0.841202	0.970856	0.706885	0.725926	0.943363	22.8923
	16	LH	0.820724	0.977533	0.994498	0.749198	1	0.993174	1	0.958048	0.996575	0.856619	0.978575	0.994872	0.749198	0.958048	0.989796	18.4548
	17	TA	0.425918	0.934598	0.994752	0.425918	1	0.993371	1	0.846445	0.994313	0.597395	0.916838	0.993842	0.425918	0.846445	0.987759	18.5896
	17	TA	0.46283	0.935651	0.928457	0.46283	0.929371	1	1	0.931779	0.845423	0.632787	0.930574	0.916238	0.46283	0.870161	0.845423	17.2491
	17	TA	0.652474	0.46837	0.888078	0.643659	1	0.999215	1	0.153101	0.822351	0.783203	0.265546	0.902197	0.643659	0.153101	0.821821	17.7451
	17	TA	0.419212	0.834003	0.9791	0.419212	1	0.996991	1	0.604027	0.95302	0.590767	0.753138	0.97451	0.419212	0.604027	0.950287	16.2248
	17	TA	0.427713	0.995595	0.984381	0.427713	1	1	1	0.9897	0.963483	0.599158	0.994824	0.981402	0.427713	0.9897	0.963483	15.8396
	17	LGS	0.266855	0.898264	0.966492	0.266855	0.723987	0.989831	1	1	0.88351	0.421287	0.839898	0.933653	0.266855	0.723987	0.875562	17.3624
	17	LGS	0.272182	0.798161	0.998801	0.272182	0.574199	0.997067	1	1	0.998532	0.427898	0.729513	0.997799	0.272182	0.574199	0.995608	17.1497
	17	LGS	0.187753	0.891322	0.988646	0.187753	0.634483	0.993197	1	0.993521	0.946004	0.316149	0.774411	0.969027	0.187753	0.631868	0.939914	12.5335
	17	LGS	0.291399	0.883441	0.952572	0.291399	0.927308	0.966206	1	0.651034	0.867586	0.451292	0.764992	0.914244	0.291399	0.619423	0.842035	11.604
	17	LGS	0.319183	0.963957	0.968362	0.319183	0.929526	1	1	0.959849	0.900878	0.48391	0.944444	0.947855	0.319183	0.894737	0.900878	10.7203
	17	RF	0.984659	0.564392	0.700848	0.99776	1	0.992667	0.981278	0.405837	0.596366	0.98945	0.57736	0.745098	0.979121	0.405837	0.59375	20.1829
	17	RF	0.992006	0.929257	0.994404	1	0.941135	1	0.986072	0.935237	0.990251	0.992987	0.938177	0.995101	0.986072	0.883553	0.990251	19.6722
	17	RF	0.937145	0.93674	0.986212	0.915241	0.915175	1	0.962388	0.96157	0.9722	0.938222	0.937799	0.985904	0.883634	0.882883	0.9722	16.3986
	17	RF	0.967444	0.764469	0.710209	1	0.995977	1	0.95547	0.680594	0.603628	0.977228	0.808622	0.752828	0.95547	0.678728	0.603628	19.8957
	17	RF	0.994794	0.751702	0.637565	1	0.992863	0.98778	0.993022	0.672034	0.520666	0.996499	0.801536	0.681898	0.993022	0.668803	0.517333	20.0568
	17	LH	0.767057	0.98587	0.924102	0.562405	0.954897	0.99287	0.997301	1	0.751687	0.719221	0.976928	0.855607	0.56155	0.954897	0.747651	25.2281
	17	LH	0.799361	0.966427	0.918865	0.582015	0.945007	0.941281	1	0.934192	0.756795	0.735789	0.939568	0.839017	0.582015	0.886024	0.722678	23.4653
	17	LH	0.725061	0.970803	0.909976	0.514141	1	1	0.988842	0.899582	0.690377	0.676527	0.947137	0.816832	0.511175	0.899582	0.690377	24.2525
	17	LH	0.83119	0.955788	0.868971	0.679389	0.955607	0.731908	1	0.919101	1	0.809091	0.936999	0.845204	0.679389	0.881466	0.731908	22.5002
	17	LH	0.722867	0.964357	0.954345	0.534633	0.899321	0.974895	1	1	0.879245	0.696757	0.946992	0.924603	0.534633	0.899321	0.859779	22.2803
	18	TA	0.698518	0.954522	0.989269	0.671858	0.93138	0.995823	1	1	0.986755	0.803726	0.964471	0.991268	0.671858	0.93138	0.982688	20.6411
	18	TA	0.734302	0.92631	0.895693	0.727669	0.965997	0.872645	0.991098	0.9273	0.996291	0.839196	0.946253	0.930378	0.722944	0.897989	0.869819	20.3477
	18	TA	0.613154	0.530295	0.993268	0.613154	1	1	1	0.233953	0.98902	0.760193	0.379192	0.99448	0.613154	0.233953	0.98902	23.0361
	18	TA	0.78707	0.460236	0.969728	0.774017	1	1	0.999295	0.258633	0.958421	0.872347	0.410974	0.978769	0.773595	0.258633	0.958421	25.1333
	18	TA	0.562074	0.993714	0.985856	0.540912	0.992908	0.996888	1	0.994924	0.975635	0.702067	0.993915	0.986147	0.540912	0.987903	0.972672	23.4392
	18	LGS	0.524272	0.889627	0.933572	0.346667	0.703812	0.856863	1	0.97166	0.884615	0.514851	0.816327	0.870518	0.346667	0.689655	0.770723	19.6498
	18	LGS	0.545926	0.916969	0.903477	0.425634	1	0.991667	0.943769	0.756839	0.723404	0.586679	0.861592	0.836555	0.415107	0.756839	0.719033	20.8545
	18	LGS	0.583118	0.896945	0.943035	0.338537	0.7471	0.938953	1	0.781553	0.783981	0.505832	0.763938	0.854497	0.338537	0.618042	0.745958	18.5696
	18	LGS	0.552078	0.922011	0.959979	0.285124	0.737589	0.83455	0.977337	0.883853	0.971671	0.441459	0.804124	0.897906	0.283251	0.672414	0.814727	17.6293
	18	LGS	0.686223	0.749083	0.96857	0.494941	0.550657	1	1	1	0.897785	0.662155	0.710224	0.94614	0.494941	0.550657	0.897785	19.2131
	18	RF	0.90649	0.630046	0.790496	0.966709	1	1	0.920171	0.558806	0.750152	0.942866	0.716966	0.857242	0.891908	0.558806	0.750152	15.3082
	18	RF	0.8137	0.951738	0.937727	0.773261	0.996579	0.95671	0.887967	0.906639	0.917012	0.826654	0.949484	0.936441	0.704527	0.903826	0.880478	12.6709
	18	RF	0.821854	0.710513	0.886587	0.826955	0.989708	0.888984	0.879646	0.510619	0.921239	0.852487	0.673672	0.904824	0.7429	0.507923	0.82619	12.7523
	18	RF	0.868651	0.419702	0.823499	0.90168	1	0.986257	0.936652	0.268908	0.788623	0.918833	0.423841	0.876437	0.849853	0.268908	0.780051	14.7178
	18	RF	0.907805	0.548979	0.930854	0.912081	1	0.944134	0.967949	0.386752	0.962963	0.939185	0.557781	0.953456	0.885342	0.386752	0.911051	14.5405
	18	LH	0.851303	0.715381	0.945324	0.818122	1	0.943803	0.988889	0.557937	0.973016	0.895437	0.716251	0.958187	0.81067	0.557937	0.91973	16.7546
	18	LH	0.855734	0.295278	0.947068	0.832103	NaN	1	0.996318	0	0.92489	0.906836	NaN	0.960979	0.829552	0	0.92489	20.4884
	18	LH	0.841015	0.965821	0.954428	0.812851	0.992868	0.995138	0.994656	0.956489	0.937405	0.89461	0.974339	0.965409	0.809317	0.949962	0.933131	19.2523
	18	LH	0.798871	0.900975	0.951257	0.691297	0.816969	1	0.981352	0.998834	0.889277	0.811175	0.898794	0.941394	0.682334	0.81619	0.889277	18.4455
	18	LH	0.858565	0.905186	0.974856	0.801711	1	0.978887	0.98566	0.82696	0.975143	0.88422	0.905285	0.977011	0.792467	0.82696	0.955056	21.3881
	19	TA	0.652048	0.983451	0.993794	0.641975	0.97416	0.990151	1	1	1	0.781955	0.986911	0.995051	0.641975	0.97416	0.990151	31.1821
	19	TA	0.663145	0.519865	0.904057	0.626523	1	0.870494	1	0.150337	0.975318	0.770383	0.261378	0.919929	0.626523	0.150337	0.851731	28.0294
	19	TA	0.534038	0.944186	0.957294	0.534038	0.947036	0.933582	1	0.948535	0.990499	0.696251	0.947785	0.961199	0.534038	0.900752	0.925296	29.8521
	19	TA	0.667755	0.976735	0.977551	0.65804	0.984516	0.989583	0.994869	0.978833	0.974984	0.792135	0.981666	0.982229	0.655814	0.963992	0.965079	30.3559
	19	TA	0.702077	0.939297	0.949281	0.702077	0.992034	0.954824	1	0.920933	0.973834	0.824965	0.955162	0.964235	0.702077	0.914173	0.930941	30.1069
	19	LGS	0.489863	0.884568	0.941663	0.489863	1	1	1	0.764358	0.880912	0.657595	0.866443	0.936686	0.489863	0.764358	0.880912	15.6936
	19	LGS	0.479713	0.967456	0.967033	0.479713	0.992551	0.935697	1	0.939207	1	0.648386	0.965143	0.96678	0.479713	0.932633	0.935697	15.4377
	19	LGS	0.504017	0.97759	0.97759	0.504017	0.95743	0.996513	1	1	0.958893	0.670228	0.978252	0.977341	0.504017	0.95743	0.955686	17.1648
	19	LGS	0.521633	0.952653	0.957551	0.508801	0.995487	0.997312	1	0.908567	0.916804	0.674444	0.950043	0.955365	0.508801	0.90484	0.914544	17.9329
	19	LGS	0.481629	0.79353	0.954473	0.481629	0.742435	0.914894	1	0.874793	0.998342	0.650135	0.803198	0.954798	0.481629	0.67112	0.913505	16.4261
	19	RF	0.861812	0.729417	0.72983	0.977413	0.986425	0.992674	0.825911	0.630422	0.626952	0.895298	0.769231	0.768522	0.810443	0.625	0.624064	16.1052
	19	RF	0.655959	0.825444	0.674979	1	0.982784	0.909649	0.52202	0.770992	0.608925	0.685957	0.8641	0.729511	0.52202	0.760718	0.574197	10.4051
	19	RF	0.67611	0.868076	0.591543	0.944834	0.986111	1	0.605499	0.8367	0.457912	0.73803	0.905282	0.628176	0.584824	0.826955	0.457912	12.8684
	19	RF	0.719184	0.818367	0.64449	1	0.955256	0.95629	0.601621	0.778807	0.519398	0.751265	0.858054	0.673171	0.601621	0.751397	0.507353	10.8232
	19	RF	0.779553	0.511182	0.784744	0.966805	1	1	0.735016	0.356467	0.716614	0.835125	0.525581	0.834916	0.716923	0.356467	0.716614	15.4842
	19	LH	0.527513	0.986347	0.973521	0.514662	0.973473	0.993121	1	1	0.953757	0.679574	0.986558	0.973041	0.514662	0.973473	0.947498	26.0361
	19	LH	0.640744	0.814877	0.953508	0.582515	0.730296	0.92097	1	1	0.992411	0.736189	0.844128	0.955357	0.582515	0.730296	0.91453	24.5573
	19	LH	0.603805	0.982664	0.953066	0.564128	0.966775	0.914877	0.943839	1	1	0.706177	0.983107	0.955547	0.545807	0.966775	0.914877	20.8486
	19	LH	0.562041	0.882041	0.921224	0.474535	0.77027	0.833907	1	1	1	0.64364	0.870229	0.909432	0.474535	0.77027	0.833907	20.9851
	19	LH	0.731629	0.604233	0.982029	0.694915	1	0.979248	0.99606	0.349311	0.991464	0.818672	0.517762	0.985318	0.693011	0.349311	0.971061	24.2979
	20	TA	0.562345	0.900149	0.897168	0.535582	0.866787	0.984431	1	0.947835	0.809055	0.697563	0.905501	0.888169	0.535582	0.82732	0.798834	19.7908
	20	TA	0.651034	0.553707	0.960161	0.626021	1	0.960616	0.995671	0.233766	0.971429	0.768717	0.378947	0.965992	0.624321	0.233766	0.934221	22.9937
	20	TA	0.570864	0.887407	0.927407	0.554928	0.847279	0.938202	0.998153	0.963066	0.925208	0.713296	0.901469	0.93166	0.554359	0.820614	0.872063	17.4528
	20	TA	0.493493	0.895395	0.987487	0.427925	0.784232	0.975325	1	0.998679	0.992074	0.599367	0.878559	0.983628	0.427925	0.78342	0.967784	17.1294
	20	TA	0.54321	0.531339	0.94397	0.526575	0.524542	0.945693	1	0.828972	0.943925	0.689877	0.642521	0.944808	0.526575	0.473319	0.89539	16.1698
	20	LGS	0.722802	0.918033	0.984103	0.5703	0.955343	0.966844	0.980978	0.813859	0.990489	0.721279	0.878944	0.978523	0.564063	0.784031	0.95795	13.7317
	20	LGS	0.735754	0.763994	0.975794	0.63737	0.965092	0.979144	1	0.510315	0.968512	0.778529	0.667614	0.973799	0.63737	0.501066	0.948936	13.8608
	20	LGS	0.827654	0.62321	0.963457	0.750358	1	0.987988	1	0.272641	0.940896	0.857376	0.428464	0.963867	0.750358	0.272641	0.930254	19.7428
	20	LGS	0.795796	0.844344	0.984985	0.719101	0.74633	0.99775	0.90929	1	0.969399	0.803089	0.854741	0.98337	0.670968	0.74633	0.967285	18.3543
	20	LGS	0.757835	0.861349	0.944919	0.667104	0.911765	0.950199	0.998039	0.790196	0.935294	0.799686	0.846639	0.942688	0.66623	0.734062	0.891589	16.7226
	20	RF	0.902344	0.344238	0.976562	0.883586	1	0.999321	1	0.115283	0.969038	0.938195	0.206734	0.983946	0.883586	0.115283	0.9684	22.4516
	20	RF	0.893232	0.911344	0.983794	0.872026	0.881302	0.980728	0.981897	1	0.994931	0.923706	0.936906	0.987779	0.858228	0.881302	0.975852	24.0127
	20	RF	0.825229	0.870968	0.931632	0.804534	0.835077	0.993501	0.967576	1	0.901253	0.878555	0.910127	0.945131	0.783413	0.835077	0.895971	24.3257
	20	RF	0.917182	0.472632	0.961923	0.90134	1	0.969415	0.991957	0.257373	0.977212	0.94448	0.409382	0.973298	0.8948	0.257373	0.947984	22.5033
	20	RF	0.825746	0.988253	0.997063	0.806969	0.986505	0.999316	0.995225	0.997271	0.996589	0.891265	0.991859	0.997951	0.803857	0.983849	0.99591	25.3027
	20	LH	0.766518	0.919523	0.949826	0.71382	0.996907	1	0.972469	0.858792	0.910302	0.823308	0.92271	0.953045	0.699681	0.85651	0.910302	23.2299
	20	LH	0.835098	0.77761	0.911246	0.774669	0.708719	0.940137	0.980429	1	0.892824	0.865487	0.829532	0.91587	0.762872	0.708719	0.844797	20.4529
	20	LH	0.902716	0.470617	0.860247	0.866212	1	1	0.999213	0.155906	0.777165	0.927971	0.269755	0.874612	0.865621	0.155906	0.777165	23.4826
	20	LH	0.853854	0.68969	0.984985	0.813413	1	0.990244	0.9911	0.498382	0.985437	0.893508	0.665227	0.987835	0.807515	0.498382	0.975962	21.4519
	20	LH	0.810541	0.883666	0.994302	0.729952	0.813688	1	0.995327	1	0.988785	0.84223	0.897275	0.994361	0.727459	0.813688	0.988785	21.9729
	ALL	Average	0.679045	0.790464	0.911747	0.644147	0.906829	0.938628	0.981909	0.739381	0.900229	0.75571	0.768929	0.908189	0.630009	0.655492	0.843794	18.1742
		Std. Dev.	0.191133	0.1789	0.0954535	0.200448	0.140156	0.11195	0.0507296	0.277492	0.120998	0.153429	0.201343	0.0956378	0.186509	0.240647	0.138102	4.151
		Std. Err.	0.00955664	0.00894498	0.00477267	0.0100224	0.00704311	0.00559752	0.00253648	0.0138746	0.00604991	0.00767144	0.0101179	0.00478189	0.00932543	0.0120323	0.00690509	0.20755
	HEALTHY	Average	0.735301	0.800693	0.907382	0.681666	0.908888	0.946137	0.978997	0.748841	0.876076	0.786354	0.775727	0.899774	0.666126	0.66501	0.82936	17.8313
		Std. Dev.	0.167064	0.162169	0.0884252	0.186877	0.133843	0.0905982	0.0414138	0.25332	0.136542	0.129209	0.183255	0.0924565	0.17229	0.213049	0.138156	3.73689
		Std. Err.	0.0132076	0.0128206	0.00699063	0.014774	0.0105812	0.00716241	0.00327405	0.0200267	0.0107946	0.0102149	0.0144876	0.00730932	0.0136207	0.016843	0.0109222	0.295427
	NPH	Average	0.590579	0.76581	0.905538	0.570467	0.887871	0.906308	0.996678	0.715833	0.932146	0.707021	0.746863	0.904972	0.568842	0.618582	0.841946	17.6294
		Std. Dev.	0.18076	0.183612	0.114878	0.176269	0.163808	0.157897	0.0122239	0.29437	0.0861881	0.16512	0.20669	0.113449	0.174899	0.253044	0.151755	3.93585
		Std. Err.	0.016501	0.0167614	0.0104869	0.0160911	0.0151441	0.0144139	0.00111589	0.0268722	0.00786787	0.0150733	0.0191085	0.0103564	0.015966	0.0230996	0.0138533	0.359292
	THA	Average	0.692504	0.801479	0.923777	0.667801	0.922702	0.960937	0.971022	0.750315	0.900515	0.763541	0.781486	0.922627	0.643019	0.679712	0.864887	19.1763
		Std. Dev.	0.199142	0.19245	0.0808715	0.220072	0.11954	0.0654486	0.0761192	0.289246	0.121321	0.158932	0.216909	0.076858	0.200333	0.257712	0.119868	4.67633
		Std. Err.	0.0181791	0.0175682	0.00738253	0.0200897	0.0109582	0.00597461	0.0069487	0.0264044	0.011075	0.0145085	0.019884	0.00701615	0.0182879	0.0235258	0.0109424	0.426889
			PRECISION	RECALL	F1 SCORE	JACCARD			0	0	0	0
	TA	Average	0.614192	0.783293	0.910232	0.594946	0.920993	0.93611	0.997315	0.733371	0.927245	0.736122	0.770507	0.922401	0.593774	0.666908	0.866865	19.9574
		Std. Dev.	0.135507	0.203884	0.121804	0.136736	0.1182	0.128694	0.0088899	0.290419	0.076636	0.106302	0.230942	0.0926425	0.13601	0.260902	0.128198	4.1842
		Std. Err.	0.0135507	0.0203884	0.0121804	0.0136736	0.0118796	0.0128694	0.00088899	0.0290419	0.0076636	0.0106302	0.0232106	0.00926425	0.013601	0.0260902	0.0128198	0.41842
	LGS	Average	0.555315	0.819533	0.937227	0.496739	0.853149	0.915841	0.992447	0.779769	0.922203	0.636077	0.776887	0.907798	0.493134	0.647195	0.845745	16.8188
		Std. Dev.	0.220575	0.150529	0.0623135	0.200526	0.185808	0.13507	0.0221922	0.249709	0.107255	0.187666	0.158662	0.108594	0.196899	0.215483	0.148587	3.78952
		Std. Err.	0.0220575	0.0150529	0.00623135	0.0200526	0.0187694	0.013507	0.00221922	0.0249709	0.0107255	0.0187666	0.0160273	0.0108594	0.0196899	0.0215483	0.0148587	0.378952
	RF	Average	0.798641	0.72478	0.885225	0.792497	0.938332	0.951584	0.958714	0.651432	0.868465	0.850799	0.709387	0.896219	0.755688	0.593845	0.824539	17.6037
		Std. Dev.	0.147641	0.195755	0.106998	0.175718	0.118907	0.0884149	0.0819888	0.297079	0.147696	0.11165	0.226629	0.0961329	0.15906	0.255005	0.145054	3.98621
		Std. Err.	0.0147641	0.0195755	0.0106998	0.0175718	0.0118907	0.00884149	0.00819888	0.0297079	0.0147696	0.011165	0.0226629	0.00961329	0.015906	0.0255005	0.0145054	0.398621
	LH	Average	0.748032	0.834249	0.914306	0.692405	0.913982	0.950977	0.979158	0.792952	0.883001	0.799842	0.819619	0.906338	0.677439	0.714021	0.838027	18.317
		Std. Dev.	0.13688	0.135442	0.0701157	0.149826	0.109725	0.0816237	0.0458945	0.246537	0.129819	0.0974256	0.160647	0.0813672	0.135945	0.211395	0.125678	3.97525
		Std. Err.	0.013688	0.0135442	0.00701157	0.0149826	0.0110278	0.00816237	0.00458945	0.0246537	0.0129819	0.00974256	0.0161457	0.00813672	0.0135945	0.0211395	0.0125678	0.397525
